# Supplementary material for: Serum Beta-D-Glucan in the Diagnosis of Invasive Fungal Disease in Neonates, Children and Adolescents: A Critical Analysis of Current Data
Source: J Fungi (Basel). 2022 Nov 30;8(12):1262. doi: 10.3390/jof8121262 (PMC9783846; doi:10.3390/jof8121262)
Supplement: Supplementary file 1 [file jof-08-01262-s001.zip]

Archive with 1 entries (1 files):
- jof-2014477-supplementary.pdf
